# Supplementary material for: Aptamer-Based Recognition of Breast Tumor Cells: A New Era for Breast Cancer Diagnosis
Source: Int J Mol Sci. 2024 Jan 10;25(2):840. doi: 10.3390/ijms25020840 (PMC10815801; doi:10.3390/ijms25020840)
Supplement: Supplementary file 1 [file ijms-25-00840-s001.zip]

Archive with 1 entries (1 files):
- ijms-2674455-supplementary.pdf
